# Supplementary material for: Hybrid Membranes of the Ureasil-Polyether Containing Glucose for Future Application in Bone Regeneration
Source: Pharmaceutics. 2023 May 12;15(5):1474. doi: 10.3390/pharmaceutics15051474 (PMC10223991; doi:10.3390/pharmaceutics15051474)
Supplement: Supplementary file 1 [file pharmaceutics-15-01474-s001.zip]

Archive with 1 entries (1 files):
- pharmaceutics-2159358-supplementary.pdf
